# Supplementary material for: The effects of splenectomy in murine models of ischemic stroke: a systematic review and meta-analysis
Source: J Neuroinflammation. 2022 Sep 23;19:233. doi: 10.1186/s12974-022-02593-w (PMC9508771; doi:10.1186/s12974-022-02593-w)
Supplement: Supplementary file 2 — Additional file 2: Table S1. Data extracted for qualitative synthesis from 14 selected studies on splenectomy as preclinical intervention in murine models of ischemic stroke. [file 12974_2022_2593_MOESM2_ESM.xlsx]

## Sheet: Study information
References					Animal model				Stroke model				Splenectomy	Control groups		Infarct volume		Neurobihevioural outcomes		Cellular and molecular effects measured in populations of interest
Number	Publication title	Authors (first 10, et al.)	Year	Journal	Species	Strain	Age	Sex	Permanent/transient ischemic injury	Method of stroke induction	Duration (min)	Confirmation of ischemia	Splenectomy timing	Vehicle (in co-intervention studies)	Sham-splenectomy	Method	Timepoint (after stroke)	Method	Timepoint (after stroke)	Cellular effects	Molecular effects
1	The Spleen Contributes to Stroke-Induced Neurodegeneration	Craig T. Ajmo Jr, Dionne O. L. Vernon, Lisa Collier, Aaron A. Hall, Svitlana Garbuzova-Davis, Alison Willing, Keith R. Pennypacker	2008	Journal of Neuroscience Research	Rat	Sprague-Dawley	/	Male	Permanent	MCAO	Permanent	+	2 weeks before stroke	-	-	Fluoro-Jade, Nissl thionin staining	4d	-	-	Microglia (isolectin IB4) and neutrophil (MPO) accumulation in the ischemic brain	-
2	Blockade of adrenoreceptors inhibits the splenic response to stroke	Craig T. Ajmo Jr, Lisa A. Collier, Christopher C. Leonardo, Aaron A. Hall, Suzanne M. Green, Tracy A. Womble, Javier Cuevas, Alison E. Willing, Keith R. Pennypacker	2009	Experimental Neurology	Rat	Sprague-Dawley	/	Male	Permanent	MCAO	Permanent	+	2 weeks before stroke	-	-	Fluoro-Jade, Nissl thionin staining	2d	-	-	-	-
3	The spleen contributes to stroke induced neurodegeneration through interferon gamma signaling	Hilary A. Seifert, Christopher C. Leonardo, Aaron A. Hall, Derrick D. Rowe, Lisa A. Collier, Stanley A. Benkovic, Alison E. Willing, Keith R. Pennypacker	2012	Metabolic Brain Disease	Rat	Sprague-Dawley	/	Male	Permanent	MCAO	Permanent	+	2 weeks before stroke	+	+	Fluoro-Jade staining	4d	-	-	T cell (CD3), NK cell (CD161), B cell (CD45R), microglia/macrophage (CD11b) accumulation in the ischemic brain	IFN-γ levels in the ischemic brain
4	Simvastatin attenuates stroke-induced splenic atrophy and lung susceptibility to spontaneous bacterial infection in mice	Rong Jin, Xiaolei Zhu, Lin Liu, Anil Nanda, D. Neil Granger, Guohong Li	2013	Stroke	Mouse	C57BL/6J	8w-10w	Male	Transient	MCAO	60	+	2 weeks before stroke	-	+	Cresyl violet staining	5d	28 point neurological scale, 0 (no deficit) to 4 (severely affected) in 7 different categories	1d, 3d, 5d	-	IFN-γ levels in the ischemic brain
5	Splenectomy protects experimental rats from cerebral damage after stroke due to anti-inflammatory effects	Bing-Jun Zhang, Xue-Jiao Men, Zheng-Qi Lu, Hai-Yan Li, Wei Qiu, Xue-Qiang Hu	2013	Chinese Medical Journal	Rat	Sprague-Dawley	/	Male	Permanent	MCAO	Permanent	-	2 weeks before stroke	-	-	Nissl toluidine blue staining	1d	-	-	T cell (CD3), neutrophil (MPO), macrophage (CD11b) accumulation in the ischemic brain	IL-1β, TNF-α, IL-10 levels in the brain and sera
6	Role of spleen-derived monocytes/macrophages in acute ischemic brain injury	Eunhee Kim, Jiwon Yang, Cesar D. Beltran, Sunghee Cho	2014	Journal of Cerebral Blood Flow & Metabolism	Mouse	C57BL/6J	10w-11w	Male	Transient	MCAO	30	+	Immediately prior to stroke	-	+	Cryosectioned and measured using axiovision software	3d, 7d	-	-	Ly6Chigh and Ly6Clow monocyte/macrophage accumulation in the ischemic brain	-
7	Splenectomy reduces infarct volume and neuroinflammation in male but not female mice in experimental stroke	Abby L. Dotson, Jianming Wang, Julie Saugstad, Stephanie J. Murphy, Halina Offner	2014	Journal of Neuroimmunology	Mouse	C57BL/6J	/	Male, Female	Transient	MCAO	60	+	2 weeks before stroke	-	+	TTC staining	4d	-	-	Activated microglia/monocytes (CD11b) in the ischemic brain, peripheral monocytes (CD11b), composition of peripheral immune cells	Levels of expression of an array of immune related genes in the ischemic brain, including but not limited to IFN-γ, TNF-α, adhesion molecules, costimulatory molecules…
8	Splenectomy following MCAO inhibits the TLR4-NF-κB signaling pathway and protects the brain from neurodegeneration in rats	Victor Fabrice Belinga, Guan-Jin Wu, Fu-Ling Yan, Erica Audrey Limbenga	2016	Journal of Neuroimmunology	Rat	Sprague-Dawley	Adult	Male	Transient	MCAO	60	-	Immediately after stroke	-	+	MRI of infarct area	1d, 3d, 7d	4 point neurological scale, 0 (no deficit) to 4 (no spontaneous walking and depressed consciousness)	1d, 2d, 3d, 4d, 5d, 6d, 7d	-	TLR4, NF-κBp65 expression in the ischemic brain, apoptosis levels in the ischemic brain
9	Multipotent Adult Progenitor Cells Enhance Recovery After Stroke by Modulating the Immune Response from the Spleen	Bing Yang, Jason A. Hamilton, Krystal S. Valenzuela, Annelies Bogaerts, XiaoPei Xi, Jaroslaw Aronowski, Robert W. Mays, Sean I. Savitz	2017	Stem Cells	Rat	Long Evans	12w	Male	Transient	MCAO	90	+	2 weeks before stroke	+	+	Cresyl violet staining	4d, 28d	5 point neurological scale, 0 to 5 (greater impairment)	1d, 3d, 7d, 14d, 21d, 28d	-	IL-1β, IL-6, IL-10 levels in the sera
10	Splenectomy Does Not Improve Long-Term Outcome After Stroke	Dannielle Zierath, Angela Shen, Astiana Stults, Theresa Olmstead, Kyra J. Becker	2017	Stroke	Rat	Lewis	/	Male	Transient	MCAO	120	-	Immediately prior to stroke	-	+	TTC staining	3d	Modified Bederson scale, original scale from 0 (no deficit) to 3 (decreased resistance to lateral push, circling). Modifications not specified	2h, 3h, 6h, 1d, 2d, 3d, 7d, 14d, 21d, 28d	Mononuclear cell levels in the brain, cellular immune responses	-
11	Splenectomy Fails to Provide Long-Term Protection Against Ischemic Stroke	Yuanyuan Ran, Zongjian Liu, Shuo Huang, Jiamei Shen, Fengwu Li, Wenxiu Zhang, Chen Chen, Xiaokun Geng, Zhili Ji, Huishan Du, Xiaoming Hu	2018	Aging & Disease	Rat	Sprague-Dawley	/	Male	Transient	MCAO	90	+	Immediately after stroke, 3d after stroke	-	-	TTC staining	3d, 5d (for delayed spx), 28d (for delayed spx)	Longa scoring system, 0 (no deficit) to 5 (death)	3d, 6d, 9d, 12d, 15d, 21d, 28d	T cell, B cell, monocyte infiltration in the ischemic brain, composition of peripheral immune cells	-
12	Splenectomy protects aged mice from injury after experimental stroke	Anjali Chauhan, Abdullah Al Mamun, Gabriel Spiegel, Nia Harris, Liang Zhu, Louise D. McCullough	2018	Neurobiology of Aging	Mouse	C57BL/6J	8w-12w	Male	Transient	MCAO	60	-	2 weeks before stroke	-	+	TTC staining	4d	4 point neurological scale, 0 (no deficit) to 4 (no spontaneous activity or barrel rolling)	4d	-	-
13	Inflammatory responses mediate brain-heart interaction after ischemic stroke in adult mice	Tao Yan, Zhili Chen, Michael Chopp, Poornima Venkat, Alex Zacharek, Wei Li, Yi Shen, Ruixia Wu, Linlin Li, Julie Landschoot-Ward, Mei Lu, Kuan-Han Hank, Jianning Zhang, Jieli Chen	2018	Journal of Cerebral Blood Flow & Metabolism	Mouse	C57BL/6	8m-9m	Male	/	Photothrombotic stroke	/	/	Immediately prior to stroke	-	-	H&E staining	1m	18 point neurological scale, 0 (normal score) to 18 (maximal deficit score)	1d, 3d, 7d, 14d, 21d, 28d	-	-
14	Spleen is not required for therapeutic effects of 4OH-GTS-21, a selective α7 nAChR agonist, in the sub-acute phase of ischemic stroke in rats	Nikhil Gaidhani, William R. Kem, Victor V. Uteshev	2021	Brain Research	Rat	Sprague-Dawley	Young Adult	Male	Transient	MCAO	120	+	2 weeks before stroke	+	+	TTC staining	7d	-	-	-	-
