# Supplementary material for: The effects of splenectomy in murine models of ischemic stroke: a systematic review and meta-analysis
Source: J Neuroinflammation. 2022 Sep 23;19:233. doi: 10.1186/s12974-022-02593-w (PMC9508771; doi:10.1186/s12974-022-02593-w)
Supplement: Supplementary file 3 — Additional file 3: Table S2. Data extracted for quantitative synthesis (meta-analysis) from 13 selected studies on splenectomy as preclinical intervention in murine models of ischemic stroke. [file 12974_2022_2593_MOESM3_ESM.xlsx]

## Sheet: Sheet1
	- Data encoded as yellow was obtained using WebPlotDigitizer and not available directly from the text of the included studies or their respectively contacted authors
References					Extracted data
Number	Publication title	Authors (first 10, et al.)	Year	Journal	Splenectomy status (Yes/No)	Time (days)	Infarct volume (%, contralateral hemisphere)	SEM/SD/CI (Infarct volume, %)	Infarct volume (mm3)	SEM/SD/CI (Infarct volume, mm3)	Neurological score	SEM/SD/CI (Neurological score)	N (number of animals)
1	The Spleen Contributes to Stroke-Induced Neurodegeneration	Craig T. Ajmo Jr, Dionne O. L. Vernon, Lisa Collier, Aaron A. Hall, Svitlana Garbuzova-Davis, Alison Willing, Keith R. Pennypacker	2008	Journal of Neuroscience Research	No	4	62.97 (Fluoro-Jade)	7.403 (SEM)	/	/	/	/	7
							53.997 (Thionin)	6.559 (SEM)	/	/	/	/
					Yes	4	10.461 (Fluoro-Jade)	6.857(SEM)	/	/	/	/	12
							9.568 (Thionin)	6.39 (SEM)	/	/	/	/
2	Blockade of adrenoreceptors inhibits the splenic response to stroke	Craig T. Ajmo Jr, Lisa A. Collier, Christopher C. Leonardo, Aaron A. Hall, Suzanne M. Green, Tracy A. Womble, Javier Cuevas, Alison E. Willing, Keith R. Pennypacker	2009	Experimental Neurology	No	2	31.39 (Fluoro-Jade)	6.1 (SEM)	/	/	/	/	8
							36.06 (Thionin)	9.71 (SEM)	/	/	/	/
					Yes	2	7.941 (Fluoro-Jade)	5.92 (SEM)	/	/	/	/	8
							7.996 (Thionin)	8.328 (SEM)	/	/	/	/
3	The spleen contributes to stroke induced neurodegeneration through interferon gamma signaling	Hilary A. Seifert, Christopher C. Leonardo, Aaron A. Hall, Derrick D. Rowe, Lisa A. Collier, Stanley A. Benkovic, Alison E. Willing, Keith R. Pennypacker	2012	Metabolic Brain Disease	No	4	49.383	4.878 (SEM)	/	/	/	/	4
					Yes	4	4.751	1.979 (SEM)	/	/	/	/	4
4	Simvastatin attenuates stroke-induced splenic atrophy and lung susceptibility to spontaneous bacterial infection in mice	Rong Jin, Xiaolei Zhu, Lin Liu, Anil Nanda, D. Neil Granger, Guohong Li	2013	Stroke	No	1	/	/	/	/	17.99	2.67 (SD)	8
						3	/	/	/	/	12.85	3.68 (SD)
						5	/	/	54.75	7.03 (SD)	11	1.6 (SD)
					Yes	1	/	/	/	/	10.17	3.32 (SD)	8
						3	/	/	/	/	8.04	2.59 (SD)
						5	/	/	30.63	7.99 (SD)	7.25	1.66 (SD)
5	Splenectomy protects experimental rats from cerebral damage after stroke due to anti-inflammatory effects	Bing-Jun Zhang, Xue-Jiao Men, Zheng-Qi Lu, Hai-Yan Li, Wei Qiu, Xue-Qiang Hu	2013	Chinese Medical Journal	No	1	75.313	2.461 (SD)	/	/	/	/	6
					Yes	1	33.931	2.456 (SD)	/	/	/	/	6
6	Role of spleen-derived monocytes/macrophages in acute ischemic brain injury	Eunhee Kim, Jiwon Yang, Cesar D. Beltran, Sunghee Cho	2014	Journal of Cerebral Blood Flow & Metabolism	No	3	/	/	34	25.4 (SD)	/	/	24
					Yes	3	/	/	32.2	16.7 (SD)	/	/	21
					No	7	/	/	46.5	12.8 (SD)	/	/	16
					Yes	7	/	/	39.6	20.8 (SD)	/	/	20
7	Splenectomy reduces infarct volume and neuroinflammation in male but not female mice in experimental stroke	Abby L. Dotson, Jianming Wang, Julie Saugstad, Stephanie J. Murphy, Halina Offner	2014	Journal of Neuroimmunology	No (Male)	4	46.462	1.921 (SEM)	/	/	/	/	11
					Yes (Male)	4	30.458	2.44 (SEM)	/	/	/	/	12
					No (Female)	4	33.487	3.283 (SEM)	/	/	/	/	11
					Yes (Female)	4	29.649	3.281 (SEM)	/	/	/	/	12
8	Splenectomy following MCAO inhibits the TLR4-NF-κB signaling pathway and protects the brain from neurodegeneration in rats	Victor Fabrice Belinga, Guan-Jin Wu, Fu-Ling Yan, Erica Audrey Limbenga	2016	Journal of Neuroimmunology	No	1	/	/	/	/	1.71	/	6
						2	/	/	/	/	1.43	/
						3	/	/	/	/	1.14	/
						4	/	/	/	/	1	/
						5	/	/	/	/	0.86	/
						6	/	/	/	/	0.72	/
						7	/	/	/	/	0.57	/
					Yes	1	/	/	/	/	1.57	/	6
						2	/	/	/	/	1.29	/
						3	/	/	/	/	0.86	/
						4	/	/	/	/	0.57	/
						5	/	/	/	/	0.43	/
						6	/	/	/	/	0.29	/
						7	/	/	/	/	0.29	/
9	Multipotent Adult Progenitor Cells Enhance Recovery After Stroke by Modulating the Immune Response from the Spleen	Bing Yang, Jason A. Hamilton, Krystal S. Valenzuela, Annelies Bogaerts, XiaoPei Xi, Jaroslaw Aronowski, Robert W. Mays, Sean I. Savitz	2017	Stem Cells	No	0	/	/	/	/	0	0	12
						3	/	/	/	/	13.86	1.85 (SD)
						7	/	/	/	/	12.1	2.09 (SD)
						14	/	/	/	/	13.18	2.51 (SD)
						21	/	/	/	/	12.07	2.65 (SD)
						28	39.615	7.669 (SD)	/	/	11.2	2.35 (SD)
					Yes	0	/	/	/	/	0	0	9
						3	/	/	/	/	11.19	3.71 (SD)
						7	/	/	/	/	12.37	7 (SD)
						14	/	/	/	/	9.18	3.51 (SD)
						21	/	/	/	/	8.65	2.72 (SD)
						28	27.238	9.589 (SD)	/	/	8.84	2.84 (SD)
10	Splenectomy Does Not Improve Long-Term Outcome After Stroke	Dannielle Zierath, Angela Shen, Astiana Stults, Theresa Olmstead, Kyra J. Becker	2017	Stroke	No	3	/	/	225 cc	221 cc (SD)	/	/	?
							/
					Yes	3	/	/	230 cc	136 cc (SD)	/	/	?
						Time (hrs)
					No	2	/	/	/	/	3.299	0.617 (SD)	10
						3	/	/	/	/	2.975	0.535 (SD)	9
						6	/	/	/	/	3.198	0.422 (SD)	9
						24	/	/	/	/	2.93	0.755 (SD)	11
						48	/	/	/	/	2.577	1.172 (SD)	8
						72	/	/	/	/	2.349	0.778 (SD)	11
						168	/	/	/	/	0.727	0.901 (SD)	9
						336	/	/	/	/	0.827	0.724 (SD)	9
						504	/	/	/	/	0.465	0.568 (SD)	9
						672	/	/	/	/	0.451	0.519 (SD)	9
					Yes	2	/	/	/	/	3.404	0.501 (SD)	26
						3	/	/	/	/	3.481	0.707 (SD)	26
						6	/	/	/	/	3.61	0.59 (SD)	23
						24	/	/	/	/	3.022	0.801 (SD)	23
						48	/	/	/	/	3.082	0.801 (SD)	23
						72	/	/	/	/	2.134	1.206 (SD)	21
						168	/	/	/	/	1.097	0.922 (SD)	13
						336	/	/	/	/	0.754	0.608 (SD)	13
						504	/	/	/	/	0.62	0.544 (SD)	13
						672	/	/	/	/	0.444	0.479 (SD)	13
11	Splenectomy Fails to Provide Long-Term Protection Against Ischemic Stroke	Yuanyuan Ran, Zongjian Liu, Shuo Huang, Jiamei Shen, Fengwu Li, Wenxiu Zhang, Chen Chen, Xiaokun Geng, Zhili Ji, Huishan Du, Xiaoming Hu	2018	Aging & Disease	No (3d Spx)	5	/	/	330.797	55.37 (SEM)	/	/	5 to 6
					Yes (3d Spx)	5	/	/	303.077	18.465 (SEM)	/	/	5 to 6
					No (3d Spx)	28	/	/	298.739	11.345 (SEM)	/	/	5 to 6
					Yes (3d Spx)	28	/	/	279.832	15.126 (SEM)	/	/	5 to 6
					No (Immediate Spx)	3	/	/	410.65	44.912 (SEM)	/	/	5 to 6
					Yes(Immediate Spx)	3	/	/	256.523	39.598 (SEM)	/	/	5 to 6
					No (Immediate Spx)	28	/	/	291.854	29.4 (SEM)	/	/	5 to 6
					Yes(Immediate Spx)	28	/	/	265.953	46.214 (SEM)	/	/	5 to 6
					No (Immediate Spx)	3	/	/	/	/	2.55	0.29 (SEM)	7
						6	/	/	/	/	2.25	0.18 (SEM)
						9	/	/	/	/	1.65	0.28 (SEM)
						12	/	/	/	/	1.2	0.18 (SEM)
						15	/	/	/	/	1.03	0.13 (SEM)
						21	/	/	/	/	0.72	0.14 (SEM)
						28	/	/	/	/	0.51	0.2 (SEM)
					Yes(Immediate Spx)	3	/	/	/	/	1.86	0.09 (SEM)	9
						6	/	/	/	/	1.4	0.16 (SEM)
						9	/	/	/	/	1.26	0.21 (SEM)
						12	/	/	/	/	1.02	0.24 (SEM)
						15	/	/	/	/	0.88	0.2 (SEM)
						21	/	/	/	/	0.7	0.21 (SEM)
						28	/	/	/	/	0.57	0.2 (SEM)
12	Splenectomy protects aged mice from injury after experimental stroke	Anjali Chauhan, Abdullah Al Mamun, Gabriel Spiegel, Nia Harris, Liang Zhu, Louise D. McCullough	2018	Neurobiology of Aging	No	4	51.581	4.611 (SD)	/	/	2.286	0.488 (SD)	7
					Yes	4	40.747	5.341 (SD)	/	/	1.429	0.535 (SD)	6 infarct volume, 7 NDS
13	Inflammatory responses mediate brain-heart interaction after ischemic stroke in adult mice	Tao Yan, Zhili Chen, Michael Chopp, Poornima Venkat, Alex Zacharek, Wei Li, Yi Shen, Ruixia Wu, Linlin Li, Julie Landschoot-Ward, Mei Lu, Kuan-Han Hank, Jianning Zhang, Jieli Chen	2018	Journal of Cerebral Blood Flow & Metabolism	No	1m	12.594	3.191 (SD)	/	/	/	/	6
					Yes	1m	8.931	1.461 (SD)	/	/	/	/	6
					No	1	/	/	/	/	5.1	0.75 (SD)	9
						3	/	/	/	/	4.55	0.46 (SD)
						7	/	/	/	/	3.59	0.4 (SD)
						14	/	/	/	/	2.52	0.49 (SD)
						21	/	/	/	/	1.54	0.47 (SD)
						28	/	/	/	/	1.53	0.29 (SD)
					Yes	1	/	/	/	/	4.08	0.25 (SD)	9
						3	/	/	/	/	2.8	0.21 (SD)
						7	/	/	/	/	1.02	0.35 (SD)
						14	/	/	/	/	0.68	0.33 (SD)
						21	/	/	/	/	0.36	0.33 (SD)
						28	/	/	/	/	0.54	0.29 (SD)
14	Spleen is not required for therapeutic effects of 4OH-GTS-21, a selective α7 nAChR agonist, in the sub-acute phase of ischemic stroke in rats	Nikhil Gaidhani, William R. Kem, Victor V. Uteshev	2021	Brain Research	No	7	57.847	6.593 (SD), 2.492 (SEM)	/	/	/	/	7
					Yes	7	48.12	6.293 (SD), 2.569 (SEM)	/	/	/	/	6
